# Supplementary material for: Factors affecting variations of soil pH in different horizons in hilly regions
Source: PLoS One. 2019 Jun 19;14(6):e0218563. doi: 10.1371/journal.pone.0218563 (PMC6584057; doi:10.1371/journal.pone.0218563)
Supplement: S1 File — (XLSX) [file pone.0218563.s001.xlsx]

## Sheet: Sheet1
pH1	Parent material	Elevation	Slope	ATR	PWQ	Precipitation	TWI	Valley Depth	Channel Network	MNR	Temperature
5.83	Cambrian Limestone	950	15.6827	27.7	544	1364	6.9675	204.626	758.563	1.19072	13.9792
4.8	Ordovician Limestone	825	14.9623	28.1	538	1346	8.1996	176.873	650.185	2.26982	14.9292
5.14	Cambrian Limestone	706	5.62235	28.6	542	1346	7.80283	365.624	693.775	0.359367	15.1417
4.91	Cambrian Limestone	682	5.11893	27.6	490	1170	18.8788	434.41	736.829	5.65338	15.1208
6.31	Cambrian Limestone	926	19.281	28.3	551	1376	10.0463	303.909	907.429	5.38581	13.7917
5.31	Cambrian Limestone	1005	23.1811	27.2	503	1201	6.13437	140.589	776.657	5.36666	14.1375
6.67	Ordovician Limestone	642	10.5508	27.7	490	1179	12.0412	290.656	736.748	3.89218	15.475
4.89	Ordovician Limestone	1221	6.97538	26.7	509	1225	6.28964	40.7742	798.818	0.389411	13.025
4.84	Silurian Marlite	1329	27.6661	26.8	513	1235	5.94937	212.016	985.358	8.04657	12.3917
4.45	Silurian Marlite	1318	8.86398	26.7	511	1223	10.7406	340.84	1135.41	11.5821	12.1917
4.52	Permian Limestone	1349	18.6717	27.8	560	1403	5.27505	66.2258	1268.25	0	12.1833
4.54	Silurian Marlite	1039	37.1162	27.2	541	1352	5.85563	246.265	719.544	12.2233	14.25
4.84	Triassic Limestone	790	3.55425	27.7	532	1321	8.27545	484.814	792.018	0.346439	15.2542
4.61	Permian Limestone	1199	19.1112	27.2	543	1356	6.76414	112.594	785.083	4.58684	13.9375
7.32	Ordovician Limestone	909	4.27447	28	496	1196	14.3804	413.923	968	1.88306	14.6
6.14	Triassic Limestone	999	12.9639	28.3	559	1394	11.5307	275.874	906.302	3.777	13.4208
5.33	Triassic Limestone	1337	15.8423	27.7	566	1420	5.75702	8.9679	839.799	1.84048	12.325
4.83	Triassic Limestone	1159	5.84894	27.5	523	1302	10.5731	170.202	894.659	2.46732	13.4833
5.1	Ordovician Limestone	1135	5.40454	26.9	498	1214	8.88035	267.706	986.49	1.97348	13.3208
4.72	Ordovician Limestone	1276	7.90716	27	505	1235	8.05763	161.278	1080.61	2.50205	12.9417
4.86	Triassic Limestone	1387	14.8226	27	537	1341	5.7944	80.9048	1192	1.82605	12.1375
4.55	Permian Limestone	1320	16.737	27	531	1320	6.23513	70.7552	1170.58	1.13202	12.9583
5.38	Ordovician Limestone	911	10.9023	27.4	492	1192	6.64975	544.905	847.49	1.52392	14.7958
6.24	Triassic Limestone	1249	5.7455	27.7	533	1326	7.57789	204.512	1229.89	0.176145	12.5
4.77	Cambrian Limestone	968	25.424	26.2	512	1279	7.03589	310.705	793.281	5.51323	14.5625
4.47	Triassic Limestone	1303	16.2986	27	561	1415	6.85713	26.5361	1270.49	1.54646	12.6333
4.56	Triassic Limestone	1101	7.91341	27.3	528	1317	7.4118	275.643	956.889	1.57637	13.3333
6.35	Permian Limestone	1261	14.86	27.2	565	1415	6.0476	17.0005	1012.04	0.131063	12.9958
4.97	Permian Limestone	1261	12.9017	26.8	526	1310	6.93219	123.16	686.698	0.999146	12.3958
4.44	Permian Limestone	1394	7.1163	27	523	1305	5.68777	0	675.377	0	12.7542
4.82	Permian Limestone	1095	6.34805	27.1	519	1290	6.92143	32.686	647.291	0.500782	13.9
5.51	Permian Limestone	1102	12.8465	27.4	518	1281	7.55126	32.3777	728.415	2.70201	14.0667
5.13	Triassic Limestone	1075	11.4157	27.7	565	1410	6.71249	133.535	834.993	1.76627	13.9208
4.92	Permian Limestone	978	26.8789	27.5	515	1274	5.59508	85.1919	786.232	5.20076	14.375
5.02	Silurian Marlite	869	21.8509	27.7	555	1382	7.52609	149.497	734.452	5.64841	14.4708
5.07	Triassic Limestone	863	21.4096	27.3	509	1258	6.32563	138.401	593.741	1.88248	15.4458
4.49	Triassic Limestone	836	14.9623	27.4	513	1267	13.9945	160.942	836	5.52924	14.8917
5.85	Triassic Limestone	1008	17.6825	28.1	547	1360	7.2491	310.636	952.61	3.54883	13.9917
5.17	Triassic Limestone	1084	6.09966	27.9	552	1381	9.78153	249.722	1084	3.3483	13
4.98	Triassic Limestone	1283	4.45867	28.1	561	1404	14.0249	62.1931	1290.41	1.86081	12.3375
4.53	Permian Limestone	1256	3.70692	28	563	1406	17.3904	72.546	1301.03	1.73602	12.2875
4.97	Permian Limestone	1355	11.4325	27.4	555	1393	6.17835	29.8406	1056.75	0.420553	12.475
4.46	Permian Limestone	1052	13.5609	27.7	561	1404	6.76226	51.0521	835	2.05818	14.0875
4.85	Permian Limestone	1382	9.41055	27.8	565	1410	6.98048	37.3973	1329.19	1.03066	11.8375
6.54	Cambrian Limestone	910	22.3002	28.2	562	1390	10.5084	468.962	910	9.14588	13.8167
4.64	Permian Limestone	768	6.09148	28.5	562	1397	12.4337	241.662	791.787	6.2449	15.0292
5.52	Triassic Limestone	763	27.765	27.5	511	1273	7.42468	381.508	729.484	4.47622	15.3292
4.48	Triassic Limestone	1090	12.229	28.3	577	1429	5.87601	246.015	998.841	0.93025	13.5083
4.52	Permian Limestone	826	18.9324	28.4	561	1398	6.03371	144.284	791.715	1.17573	15.05
4.82	Triassic Limestone	841	13.2982	27.5	512	1278	7.89344	263.183	669.391	1.09699	15.1833
4.38	Triassic Limestone	1255	5.25419	26.6	504	1257	7.55093	44.696	631.832	0.960046	13.6417
7.65	Triassic Limestone	1000	9.78669	27.4	501	1240	5.88408	358.648	934.406	0	14.0208
5.12	Triassic Limestone	1322	7.0321	27.8	516	1290	5.84366	294.706	1067.43	0.494075	12.6458
6.16	Cambrian Limestone	1227	14.7882	27.7	533	1340	6.439	293.704	1211.07	0	12.95
5.83	Jurassic limestone	670	2.7176	26.8	497	1201	8.15329	21.1553	431.954	0.928737	16.5792
5.42	Cambrian Limestone	1410	27.9546	27.9	545	1368	6.42659	254.275	1297.62	4.54873	11.0833
5.31	Permian Limestone	1344	8.91365	27.2	516	1310	5.86899	146.073	1189	0	12.575
7.11	Cambrian Limestone	1566	14.2997	28	544	1366	7.35377	170.406	1420.65	5.92884	11.1875
4.4	Triassic Limestone	1307	11.5826	27.1	517	1314	8.73972	156.297	1196.04	3.27312	12.4083
5.02	Ordovician Limestone	1383	15.8307	27.8	536	1349	6.44036	306.78	1251.63	2.67442	11.8292
4.77	Cambrian Limestone	1494	6.59433	27.9	551	1384	18.7471	167.423	1529.95	2.69505	10.9875
4.89	Triassic Limestone	778	10.2809	27.5	504	1243	7.49377	40.2058	641.132	2.60917	16.0333
4.46	Cambrian Limestone	1497	0.711726	28	549	1375	20.3299	239.293	1572.03	2.72647	11.0083
5.18	Triassic Limestone	754	2.03732	27.7	504	1243	7.68728	173.763	635.99	0.0542457	16.0208
4.15	Triassic Limestone	747	7.08135	27.6	504	1242	8.02289	93.0767	637.214	2.15561	16.1
4.45	Triassic Limestone	659	2.7176	27.9	503	1238	11.0551	297.427	646.769	0.631749	16.1708
5.08	Triassic Limestone	1136	4.8056	27.7	516	1309	11.2683	375.856	1114.84	4.58895	13.2333
4.77	Cambrian Limestone	1569	0.450149	27.7	554	1389	17.8608	167.139	1603.14	2.12071	10.575
4.69	Triassic Limestone	663	11.1212	27.7	506	1240	6.75473	133.079	633.175	2.07875	16.2417
7.48	Triassic Limestone	619	1.8554	27.7	503	1235	16.9391	135.403	630.537	1.01861	16.4625
4.53	Triassic Limestone	597	10.4261	27.7	505	1238	6.56427	217.212	556.593	1.02052	16.5583
4.21	Triassic Limestone	569	5.98401	27.8	504	1235	7.64615	223.026	547.671	0.323119	16.7958
4.6	Cambrian Limestone	1428	2.03732	27.9	546	1371	18.3568	294.545	1456.05	7.58712	11.2333
4.98	Cambrian Limestone	1405	3.72048	27.6	539	1370	7.70253	13.5433	1376.71	0.0993758	12.175
6.38	Cambrian Limestone	1198	17.0146	27.7	537	1362	7.22105	168.426	841.445	7.96897	12.8
4.5	Silurian Marlite	1449	12.1036	27.8	551	1386	5.89672	37.0833	1130.1	0.716213	12.1833
6.03	Triassic Limestone	1300	3.19566	27.5	532	1353	20.1343	249.606	1338.02	3.56353	12.025
4.8	Triassic Limestone	1370	6.09966	27.7	534	1357	8.63722	302.61	1341.06	2.21666	11.8125
5.37	Triassic Limestone	1463	8.84736	27.8	541	1369	6.95973	245.484	1456.38	0.950029	11.35
6.92	Triassic Limestone	1524	8.27299	28	548	1385	10.5407	155.511	1513.5	4.60436	10.7167
6.25	Jurassic limestone	1021	14.3549	28.6	547	1349	6.68539	213.928	841.056	5.0781	14.5417
5.43	Jurassic limestone	868	27.4115	28.7	548	1350	6.1136	388.503	820.359	5.80523	14.7917
5.1	Jurassic limestone	1006	12.6232	28.3	549	1356	6.46878	235.899	709.774	0.996238	14.5958
5.17	Triassic Limestone	1444	17.3976	29.1	581	1400	7.32531	395.431	1426.84	17.2332	10.7208
4.72	Jurassic limestone	964	11.4325	28.4	551	1352	6.44773	251.029	747.736	1.23535	15.075
4.76	Jurassic limestone	1267	6.97538	28.1	549	1360	9.7482	74.6376	882.678	1.49909	13.3667
5.06	Jurassic limestone	1298	3.82726	27.9	549	1362	9.21074	53.0568	855.502	3.30754	12.9875
5.27	Jurassic limestone	1325	5.84894	27.9	548	1361	7.81296	44.8411	872.773	0.698854	12.8667
5.64	Triassic Limestone	1430	2.03732	29.3	580	1396	7.0175	282.015	1411.23	0.0735637	10.7875
6.51	Triassic Limestone	1356	11.2417	29.6	572	1383	5.58746	298.79	1342.56	0.0961533	11.4042
5.15	Triassic Limestone	1378	13.8585	29.7	579	1391	6.85142	313.747	1370.57	0.189764	11.3292
6.53	Triassic Limestone	1050	15.6652	29.5	567	1365	6.93697	199.611	874.358	2.08074	14.1917
7.06	Triassic Limestone	1204	4.62459	29.8	576	1381	16.6797	407.827	1292.24	0.370363	12.125
6.43	Triassic Limestone	1278	23.9774	29.4	575	1381	6.76707	385.368	1052.22	5.1057	12.1667
6.22	Jurassic limestone	993	13.8179	27.3	505	1273	7.00297	46.0464	624.759	3.94941	14.9167
5.48	Jurassic limestone	1033	18.4755	27.7	505	1272	5.40573	41.7241	745.728	1.07735	15.3083
4.62	Jurassic limestone	737	17.6421	28	508	1271	7.68809	284.899	611.549	3.94466	15.8167
6.87	Triassic Limestone	1145	19.2337	29.1	575	1365	5.72087	396.5	1051.22	3.22403	13.4292
5.88	Triassic Limestone	1256	11.9368	28.9	561	1350	6.85763	74.6423	849.865	3.47213	13.2417
5.67	Triassic Limestone	1117	12.0086	29	565	1349	6.15633	75.8739	643.303	0.410214	13.9
5.17	Triassic Limestone	1325	8.59393	28.5	565	1348	8.81627	18.3186	428.143	3.219	12.8083
5.71	Triassic Limestone	1429	10.3139	30	571	1335	5.72614	80.0466	1224.92	0.0021532	11.5375
4.99	Permian Limestone	1008	8.86398	30.1	566	1305	7.64783	456.895	808.176	0.476997	13.0542
6.21	Triassic Limestone	1298	32.6632	28.5	570	1336	7.02082	274.119	546.764	10.4323	11.7708
7.74	Triassic Limestone	1146	33.2206	29.7	561	1314	5.67322	121.329	896.76	6.29094	13.5458
5.27	Triassic Limestone	1025	9.89555	30.1	547	1263	6.9552	102.346	702.174	1.07982	13.6375
6.38	Triassic Limestone	1217	12.6382	30	552	1276	5.18739	239.376	981.514	0	12.7667
5.37	Triassic Limestone	1338	24.1688	29.9	547	1276	6.10618	345.163	1090.8	1.80973	11.55
5.17	Triassic Limestone	958	2.42273	30.2	530	1250	9.33264	255.589	860.404	0	14.0125
5.23	Triassic Limestone	1316	16.0738	29.7	549	1280	8.52735	357.507	1154.12	1.86221	12.825
5.08	Triassic Limestone	1354	19.7596	28.8	534	1273	5.94234	30.0931	912.946	0.512122	11.925
5.03	Triassic Limestone	1554	19.5753	29.5	542	1276	8.42837	141.304	1247.86	5.51047	12.0583
5.58	Triassic Limestone	893	14.7223	30.2	517	1226	5.11387	240.247	824.214	1.25912	13.8792
6.07	Triassic Limestone	1385	13.4914	29.3	527	1232	5.37921	413.697	742.945	0.185451	12.6292
3.94	Permian Limestone	1332	15.4441	28.7	523	1254	6.42777	227.784	1041.27	2.57157	11.9583
7.35	Triassic Limestone	950	3.72048	29.9	524	1223	6.53768	884.068	940.142	0.233879	12.9875
4.87	Triassic Limestone	1317	20.6893	29.2	516	1218	6.36698	393.346	727.738	1.66386	12.0875
6.41	Triassic Limestone	1122	42.0073	30.2	503	1186	6.01719	527.76	889.223	10.0835	12.3917
5.72	Triassic Limestone	1564	15.0546	28.8	518	1228	6.20997	226.439	1104.3	1.10768	9.89583
